# Supplementary material for: Guanylate-Binding Protein 1 Promotes Migration and Invasion of Human Periodontal Ligament Stem Cells
Source: Stem Cells Int. 2018 Nov 28;2018:6082956. doi: 10.1155/2018/6082956 (PMC6304207; doi:10.1155/2018/6082956)
Supplement: Supplementary Materials — The effect of IFN-γ treatment on expression of CEACAM1 or ICAM1 in PDLSCs. Supplementary Figure 1: IFN-γ treatment did not affect the expression of CEACAM1 or ICAM1 in PDLSCs. RT-qPCR analysis of CEACAM1 expression after 48 hours of IFN-γ treatment in PDLSCs and control cells (a). RT-qPCR analysis of ICAM1 expression after 48 hours of IFN-γ treatment in PDLSCs and control cells (b). [file 6082956.f1.xps]

Archive with 15 entries (15 files):
- [Content_Types].xml
- _rels/.rels
- docProps/thumbnail.jpeg
- docProps/core.xml
- FixedDocSeq.fdseq
- Documents/1/FixedDoc.fdoc
- Documents/1/Pages/_rels/1.fpage.rels
- Documents/1/_rels/FixedDoc.fdoc.rels
- Resources/2EA60BB3-12DB-153C-877E-0C393E0F9900.odttf
- Resources/5F906952-1649-6DF1-F15A-BB41E926EB01.odttf
- Documents/1/Pages/1.fpage
- Documents/1/Structure/DocStructure.struct
- Documents/1/Structure/Fragments/1.frag
- Resources/48230029-18BE-6784-E14A-6C3DD62CAE72.odttf
- Resources/305E0124-440D-491C-064D-B74D4715DE54.odttf
