# Supplementary material for: Guanylate-Binding Protein 1 Promotes Migration and Invasion of Human Periodontal Ligament Stem Cells
Source: Stem Cells Int. 2018 Nov 28;2018:6082956. doi: 10.1155/2018/6082956 (PMC6304207; doi:10.1155/2018/6082956)
Supplement: Supplementary Materials — The effect of IFN-γ treatment on expression of CEACAM1 or ICAM1 in PDLSCs. Supplementary Figure 1: IFN-γ treatment did not affect the expression of CEACAM1 or ICAM1 in PDLSCs. RT-qPCR analysis of CEACAM1 expression after 48 hours of IFN-γ treatment in PDLSCs and control cells (a). RT-qPCR analysis of ICAM1 expression after 48 hours of IFN-γ treatment in PDLSCs and control cells (b). [file 6082956.f1.xps › [Content_Types].xml]

<?xml version="1.0" encoding="UTF-8" standalone="yes"?>
<Types xmlns="http://schemas.openxmlformats.org/package/2006/content-types"><Default Extension="jpeg" ContentType="image/jpeg"/><Default Extension="rels" ContentType="application/vnd.openxmlformats-package.relationships+xml"/><Default Extension="xml" ContentType="application/xml"/><Default Extension="fdseq" ContentType="application/vnd.ms-package.xps-fixeddocumentsequence+xml"/><Default Extension="fpage" ContentType="application/vnd.ms-package.xps-fixedpage+xml"/><Default Extension="struct" ContentType="application/vnd.ms-package.xps-documentstructure+xml"/><Default Extension="frag" ContentType="application/vnd.ms-package.xps-storyfragments+xml"/><Default Extension="odttf" ContentType="application/vnd.ms-package.obfuscated-opentype"/><Default Extension="fdoc" ContentType="application/vnd.ms-package.xps-fixeddocument+xml"/><Override PartName="/docProps/core.xml" ContentType="application/vnd.openxmlformats-package.core-properties+xml"/></Types>
