# Supplementary material for: Guanylate-Binding Protein 1 Promotes Migration and Invasion of Human Periodontal Ligament Stem Cells
Source: Stem Cells Int. 2018 Nov 28;2018:6082956. doi: 10.1155/2018/6082956 (PMC6304207; doi:10.1155/2018/6082956)
Supplement: Supplementary Materials — The effect of IFN-γ treatment on expression of CEACAM1 or ICAM1 in PDLSCs. Supplementary Figure 1: IFN-γ treatment did not affect the expression of CEACAM1 or ICAM1 in PDLSCs. RT-qPCR analysis of CEACAM1 expression after 48 hours of IFN-γ treatment in PDLSCs and control cells (a). RT-qPCR analysis of ICAM1 expression after 48 hours of IFN-γ treatment in PDLSCs and control cells (b). [file 6082956.f1.xps › docProps/core.xml]

<?xml version="1.0" encoding="UTF-8" standalone="yes"?>
<cp:coreProperties xmlns:cp="http://schemas.openxmlformats.org/package/2006/metadata/core-properties" xmlns:dc="http://purl.org/dc/elements/1.1/" xmlns:dcterms="http://purl.org/dc/terms/" xmlns:dcmitype="http://purl.org/dc/dcmitype/" xmlns:xsi="http://www.w3.org/2001/XMLSchema-instance"><dc:title>PowerPoint 演示文稿</dc:title><dc:creator>Peng</dc:creator><dcterms:created xsi:type="dcterms:W3CDTF">2018-09-21T20:32:21Z</dcterms:created><dcterms:modified xsi:type="dcterms:W3CDTF">2018-09-21T20:32:21Z</dcterms:modified></cp:coreProperties>
